# Supplementary material for: Exploiting Non-Conventional Yeasts for Low-Alcohol Beer Production
Source: Microorganisms. 2023 Jan 26;11(2):316. doi: 10.3390/microorganisms11020316 (PMC9961705; doi:10.3390/microorganisms11020316)
Supplement: Supplementary file 1 [file microorganisms-11-00316-s001.zip]

Archive with 1 entries (1 files):
- microorganisms-2156330-supplementary.pdf
